# Supplementary material for: Early-Middle Pleistocene benthic turnover and oxygen isotope stratigraphy from the Central Mediterranean (Valle di Manche, Crotone Basin, Italy): Data and trends
Source: Data Brief. 2018 Feb 15;17:1099–107. doi: 10.1016/j.dib.2018.02.017 (PMC5988410; doi:10.1016/j.dib.2018.02.017)
Supplement: Supplementary file 2 — Appendix 1 – Ostracod Dataset with specimens counts for each sample. Symbol "*"= taxa and samples removed to generate 51 species and 34 sample matrix; "**" = removed to generate 40 species and 17 samples matrix. [file mmc2.xlsx]

## Sheet: Ostracod Counts
	**		**			**		**	**		**				**	**	*/**			**	**	**		*/**	*/**	*/**		**	**			**		*/**	**	**	**	**
Ostracod taxon/Sample position (m)	SMA53	SMA50	SMA46	SMA42	SMA38	SMA34	SMA30	SMA26	SMA22	SMA18	SMA14	SMA10	SMA8	SMA4	SMA2	SMA-1	SMA-4	SMA-8	SMA-14	SMB4	SMB8	SMB14	SMB20	SMB26	SMB32	SMB36	SMB40	SMB44	SMB48	SMB52	SMB56	SMB58	SMB60	SMB62	SMB64	SMB68	SMB72	SMB74	SMB76
	12.81	12.06	11.06	10.06	9.06	8.06	7.06	6.21	5.31	4.31	3.31	2.31	1.81	0.81	0.31	0.00	-0.75	-1.75	-3.25	-4.25	-5.25	-6.75	-8.25	-10.5	-12.00	-13.00	-14.00	-15.00	-16.00	-17.00	-18.00	-18.50	-19.00	-19.50	-20.00	-21.00	-22.00	-22.50	-23.00
Aurila convexa (Baird, 1850)	0	8	16	7	2	43	33	19	35	9	0	0	0	2	0	0	0	9	0	9	24	20	27	0	9	5	25	10	50	24	11	8	2	0	3	6	9	10	19
Cimbaurila cimbaeformis (Seguenza, 1883) **	0	0	0	0	0	0	0	0	0	0	0	0	0	0	0	0	0	0	0	8	11	4	0	0	0	0	0	0	0	0	0	0	0	0	0	0	0	2	0
Aurila cruciata (Ruggieri, 1950) */**	0	0	0	0	0	0	0	0	0	0	0	0	0	0	0	0	0	0	0	1	0	0	0	0	0	0	0	0	0	0	0	0	0	0	0	0	0	0	0
Aurila interpretis (Uliczny, 1969) */**	0	0	0	0	0	0	0	0	0	0	0	0	0	0	0	0	0	0	0	0	0	1	0	0	0	0	0	0	0	0	0	0	0	0	0	0	0	0	0
Aurila prasina (Barbeito-Gonzalez, 1971)	0	0	0	1	0	0	0	0	0	0	0	0	0	0	0	0	0	0	0	0	0	0	0	0	0	0	0	0	0	0	0	0	0	0	0	0	0	0	3
Aurila punctata (Münster, 1830) **	0	0	5	0	0	0	0	0	3	0	0	0	0	0	0	0	0	0	0	1	0	0	0	0	0	0	0	0	2	0	7	0	0	0	1	7	12	1	0
Aurila sp. */**	0	0	0	0	0	0	0	0	0	1	0	0	0	0	0	0	0	0	0	0	0	0	1	0	0	0	0	0	0	0	0	0	0	0	0	0	2	0	0
Callistocythere group (Ruggieri, 1953) */**	2	0	2	0	4	2	24	8	0	6	0	0	0	2	0	0	0	9	6	7	10	9	2	0	12	0	0	3	4	3	2	0	2	0	1	2	14	10	8
Carinocythereis carinata (Roemer, 1838) */**	0	0	0	0	0	0	0	0	0	0	0	0	0	0	0	0	0	0	0	0	1	0	0	0	0	0	0	0	0	0	0	0	0	0	0	0	0	0	0
Cluthia keiyi (Neale, 1975)	0	0	0	0	0	0	3	2	1	4	0	2	0	3	0	0	0	0	2	0	0	0	0	0	0	0	0	0	0	0	0	4	0	0	0	0	1	0	0
Costa edwardsii (Roemer, 1838) **	1	0	0	0	0	0	0	0	0	0	0	0	1	0	0	0	0	0	0	0	0	0	0	0	0	0	0	0	0	0	0	0	0	0	0	2	0	0	0
Cytherois sp. */**	0	0	0	0	0	0	0	0	0	0	0	0	0	0	0	0	0	0	0	1	0	0	0	0	0	0	0	0	0	0	0	0	0	0	0	0	0	0	0
Cytheromorpha nana (Bonaduce, Ciampo & Masoli, 1975) */**	0	0	0	0	0	0	0	0	0	0	0	0	0	0	0	0	0	0	0	0	1	0	0	0	0	0	0	0	0	0	0	0	0	0	0	0	0	0	0
Cytheromorpha fuscata (Brady, 1869) */**	0	0	0	0	0	0	0	0	0	0	0	0	0	0	0	0	0	0	0	0	0	0	0	0	0	0	0	0	0	0	0	0	0	0	0	0	0	0	2
Eucythere curta (Ruggieri, 1975) */**	0	0	0	0	0	0	0	0	0	0	0	0	0	0	0	0	0	0	1	0	0	0	0	0	0	0	0	0	0	0	0	0	0	0	0	0	0	0	0
Eucythere pubera (Bonaduce, Ciampo & Masoli, 1975) */**	0	0	0	0	0	0	0	0	0	0	0	0	0	0	0	0	0	0	0	0	0	0	0	0	0	0	0	0	0	0	0	0	0	0	0	0	0	0	1
Eucytherura orthogonia (Colalongo & Pasini, 1980)	0	0	0	0	0	0	2	5	2	0	0	0	0	0	0	0	0	0	0	0	0	0	0	0	0	0	0	0	0	0	4	0	0	0	0	0	0	0	2
Hiltermannicythere rubra (G.W. Muller, 1894)	0	2	0	0	0	0	1	0	0	0	0	0	0	0	0	0	0	0	0	1	6	3	0	0	0	0	5	0	0	0	0	0	0	0	0	0	0	0	0
Hiltermannicythere turbida (G.W. Muller, 1894) **	0	0	0	0	0	0	0	0	0	0	0	0	0	0	0	0	0	0	0	0	0	0	0	0	0	0	0	0	0	0	0	0	0	0	0	2	0	0	2
Loxoconcha geometrica (Bonaduce, Ciampo & Masoli, 1975) */**	0	0	0	1	0	0	0	0	0	0	0	0	0	0	0	0	0	0	0	0	0	0	0	0	0	0	0	0	0	0	0	0	0	0	0	0	0	0	0
Loxoconcha minima(Bonaduce et al., 1975) **	1	0	0	0	0	0	0	0	0	0	0	0	0	0	0	0	0	0	0	0	0	0	0	0	0	0	0	0	0	0	0	0	0	1	0	0	1	2	1
Loxoconcha parallela (G.W. Muller, 1894) **	0	0	0	0	0	0	0	0	0	0	0	0	0	0	0	0	0	0	0	1	2	3	0	0	0	0	0	0	0	0	0	0	0	1	0	0	0	0	0
Loxoconcha gr. rhomboidea (Fischer, 1855) **	0	0	0	0	0	0	0	0	0	0	0	0	0	0	0	0	0	0	0	1	1	0	0	0	0	0	0	0	0	0	0	0	0	0	0	0	0	0	0
Loxoconcha sp. */**	0	0	0	0	0	0	0	0	0	0	0	0	0	0	0	0	0	0	0	0	0	0	0	0	0	0	0	0	0	0	0	0	2	0	0	0	0	0	0
Macrocypris sp. */**	0	0	0	0	0	0	2	0	0	0	0	0	0	0	0	0	0	0	0	0	0	0	0	0	0	0	0	0	0	0	0	0	0	0	0	0	0	0	0
Neocytherideis subspiralis (Brady, Crosskey & Robertson, 1874) **	0	0	0	0	0	1	0	0	0	0	0	0	0	0	0	0	0	0	0	1	0	0	0	0	0	0	0	2	0	0	0	0	0	0	0	0	0	0	0
Neocytherideis sp. */**	0	0	0	0	0	0	0	0	0	0	0	0	0	0	0	0	0	0	0	0	0	2	0	0	0	0	0	0	0	0	0	0	0	0	0	0	0	1	0
Occultocythereis sp. */**	0	0	0	1	0	0	0	0	0	0	0	0	0	0	0	0	0	0	0	0	0	0	0	0	0	0	0	0	0	0	0	0	0	0	0	0	0	0	0
Paracytheridea hexalpha (Doruk, 1980)	0	0	0	0	0	2	2	0	0	0	0	0	0	0	0	0	0	3	0	1	0	0	0	0	0	0	0	0	6	0	0	0	0	0	0	0	0	1	0
Paracytheridea sp. */**	0	0	0	0	0	0	0	0	0	0	0	0	0	0	0	0	0	0	0	1	1	0	0	0	0	0	0	0	0	0	0	0	0	0	0	0	0	0	0
Pontocypris acuminata (G.W. Muller, 1894)	0	0	0	0	0	0	0	0	0	0	0	0	0	0	0	0	0	0	0	1	0	0	1	0	0	0	0	0	0	0	1	0	0	0	0	1	0	0	0
Pontocythere turbida (G.W. Muller, 1894)	0	0	0	0	0	1	2	0	0	0	0	0	0	0	0	0	0	0	0	0	0	0	0	0	0	0	5	0	0	0	0	0	0	0	0	0	3	0	0
Propontocypris pirifera (G.W. Muller, 1894) **	0	0	0	0	0	1	0	0	0	0	0	0	0	0	0	0	0	0	0	0	0	0	0	0	0	0	0	0	0	0	0	0	3	0	0	0	0	3	0
Sagmocythere versicolor (G.W. Muller, 1894)	2	3	0	0	7	15	6	7	8	27	7	0	0	4	0	4	0	6	3	4	8	11	4	0	0	0	3	0	9	10	6	0	2	0	2	10	0	0	0
Semicytherura acuticostata (G.O. Sars, 1866)	0	0	0	0	0	0	0	0	0	0	0	0	0	2	0	0	0	0	0	2	1	1	0	0	0	0	3	0	0	4	0	0	0	0	0	1	3	0	4
Semicytherura incongruens (G.W. Muller, 1894) **	0	0	0	0	1	0	0	0	0	0	0	0	0	0	0	0	0	0	0	0	1	0	0	0	4	0	0	0	2	0	0	0	0	0	0	0	2	1	0
Semicytherura marialuisae (Faranda & Gliozzi, 2008) */**	0	0	0	0	0	0	0	0	0	0	0	0	0	0	0	0	0	0	0	0	1	0	0	0	0	0	0	0	0	0	0	0	0	0	0	0	0	0	0
Semicytherura paradoxa (G.W. Muller, 1894)	0	4	0	0	0	0	2	0	0	0	0	0	0	0	0	0	0	0	0	1	0	0	0	0	0	0	0	0	0	0	0	0	0	0	0	0	0	0	4
Semicytherura rarecostata (Bonaduce, Ciampo & Masoli, 1975)	0	1	0	0	0	4	4	0	0	0	0	0	0	1	0	0	0	0	0	4	2	3	1	0	0	0	0	6	2	0	1	0	0	0	0	9	4	16	2
Semicytherura ruggierii (Pucci, 1955)	0	48	1	13	5	29	17	22	5	12	0	0	2	0	0	0	0	3	24	41	9	7	11	0	0	4	19	38	19	6	11	0	0	0	0	11	17	24	21
Semicytherura sulcata (G.W. Muller, 1894) */**	0	0	0	0	0	0	0	0	0	0	0	0	0	0	0	0	0	0	0	0	0	0	0	0	0	0	0	0	0	3	0	0	0	0	0	0	0	0	0
Semicytherura sp. */**	0	0	0	0	0	0	0	0	0	0	0	0	0	0	0	0	0	0	0	0	0	2	0	0	0	0	2	0	0	3	0	0	1	0	0	0	2	3	0
Hemicytherura diaforei (Ruggeri, 1953)	2	0	0	0	0	0	3	0	0	0	0	0	0	0	0	0	0	0	0	0	0	0	0	0	0	0	0	0	0	0	2	2	0	0	0	0	0	0	0
Microcytherura angulosa (Seguenza, 1880) */**	0	0	0	0	0	0	0	0	0	0	0	0	0	0	0	0	0	0	0	0	0	1	0	0	0	0	0	0	0	0	0	0	0	0	0	0	0	0	0
Microcytherura nigrescens (G.W. Muller, 1894)	0	0	0	0	0	0	0	0	1	0	0	0	0	0	0	0	0	3	2	4	0	0	0	0	0	0	0	0	0	0	0	0	0	0	0	0	1	0	0
Microcytherura sp. */**	0	0	0	0	0	0	0	0	0	0	0	0	0	0	0	0	0	0	0	0	0	0	0	0	0	0	0	9	2	0	0	0	0	0	0	0	0	0	0
Monoceratina mediterranea (Sissingh, 1972 ) */**	0	0	0	0	0	0	0	0	0	0	0	0	0	0	0	0	0	0	0	0	0	0	0	0	0	0	0	0	0	0	0	6	0	0	0	0	0	0	0
Tuberculocythere quadrituberculata (Colalongo & Pasini, 1980)	0	0	0	0	0	0	0	0	0	0	0	2	0	2	0	0	0	0	0	0	0	0	0	0	0	0	0	0	0	0	0	2	0	1	5	0	0	0	0
Microxestoleberis nana (G.W. Muller, 1894)	0	0	0	0	0	0	4	0	0	0	0	0	0	0	0	0	0	0	1	0	0	0	0	0	0	0	0	0	0	0	0	0	1	0	0	0	0	0	0
Microxestoleberis xenomys (Barbeito-Gongalez, 1971) */**	0	0	0	2	0	0	0	0	0	0	0	0	0	0	0	0	0	0	0	0	0	0	0	0	0	0	0	0	0	0	0	0	0	0	0	0	0	0	0
Urocythereis cf. U. flexicauda (Bonaduce, Ciampo & Masoli, 1975)	0	2	0	2	0	0	0	0	0	0	0	0	0	0	0	0	0	0	3	1	3	2	0	0	0	0	3	0	0	0	0	0	0	0	0	0	0	0	8
Xestoloberis communis (G.W. Muller, 1894)	0	0	0	0	0	2	2	0	1	0	0	0	0	0	0	0	0	0	2	1	3	1	0	0	0	0	0	3	0	0	7	3	0	0	0	0	0	0	2
Xestoloberis sp. */**	0	0	0	0	0	0	0	0	0	1	0	0	0	0	0	0	0	2	0	1	0	0	0	0	0	0	0	0	0	0	0	0	0	0	0	0	0	0	0
Palmoconcha turbida (G.W. Muller, 1894)	0	2	0	1	0	3	3	0	0	1	0	0	4	1	0	1	0	0	0	0	2	6	0	0	2	0	0	0	0	0	0	0	0	0	1	1	3	4	0
Palmoconcha subrugosa (Ruggieri 1967)	3	0	0	11	2	2	2	0	2	5	0	0	5	21	19	2	0	6	3	0	3	0	6	0	0	0	0	9	16	11	0	2	2	0	1	7	10	0	4
Pterygocythereis coronata (Roemer, 1838)	0	0	0	0	0	0	2	0	0	2	2	2	19	10	2	6	0	0	3	1	1	0	0	0	0	0	0	0	8	0	2	2	0	0	0	0	0	1	1
Pterygocythereis jonesii (Baird 1850)	0	0	0	0	0	0	0	0	0	0	0	0	0	2	0	1	0	0	2	0	0	0	0	0	0	0	0	0	0	0	0	0	0	0	1	0	0	1	0
Pterygocythereis sp. */**	0	0	0	0	0	0	0	0	0	0	0	0	0	0	0	0	0	0	0	0	1	0	0	0	0	0	0	0	0	0	0	0	0	0	0	0	0	0	0
Leptocythere bacescoi (Rome 1942)	0	2	0	2	0	0	2	0	0	0	0	0	0	0	0	0	0	0	1	0	0	0	0	0	0	0	22	0	0	0	0	0	0	0	0	0	4	8	8
Leptocythere levis (G.W. Muller, 1894) */**	0	0	0	0	0	0	0	0	0	0	0	0	0	0	0	0	0	0	0	0	0	0	0	0	0	0	9	0	0	0	0	0	0	0	0	0	0	0	0
Leptocythere macella (Ruggieri, 1975) */**	0	0	0	0	0	0	0	0	0	0	0	0	0	0	0	0	0	0	1	0	0	0	0	0	0	0	0	0	0	0	0	0	0	0	0	0	0	0	0
Leptocythere multipunctata (Seguenza 1883)	0	8	0	0	0	8	8	2	2	5	0	0	0	2	2	2	0	0	8	6	15	15	12	0	0	0	3	12	0	4	2	0	0	0	2	4	12	21	12
Leptocythere ramosa (Rome 1942)	0	0	0	1	0	0	1	0	0	1	0	0	0	0	0	1	0	0	1	0	5	0	0	0	0	0	2	3	1	2	0	0	0	0	0	0	1	5	1
Leptocythere rara (G.W. Muller, 1894) */**	0	0	0	0	0	0	0	0	0	0	0	0	0	0	0	0	0	0	0	0	1	0	0	0	0	0	0	0	0	0	0	0	0	0	0	0	0	0	0
Leptocythere transiens (Pucci, 1956) */**	0	0	0	0	0	0	0	0	0	0	0	0	0	0	0	0	0	0	0	0	0	1	0	0	0	0	0	0	0	0	0	0	0	0	0	0	0	0	0
Leptocythere sp. */**	0	0	0	0	0	0	0	0	0	0	0	0	0	0	0	0	0	0	0	1	0	0	1	0	0	0	0	0	0	0	0	0	1	0	0	0	2	0	0
Cytherella alverium (Bonaduce, Ciampo & Masoli, 1975) */**	0	0	0	2	0	0	0	0	0	0	0	0	0	0	0	0	0	0	0	0	0	0	0	0	0	0	0	0	0	0	0	0	0	0	0	0	0	0	0
Cytherella gibba (Aiello, Barra, Bonaduce & Russo, 1996)	2	5	0	7	0	0	3	2	0	0	8	2	20	5	5	2	0	12	10	2	1	1	0	0	0	0	0	0	0	5	0	2	0	3	0	0	0	0	5
Cytherella robusta (Colalongo & Pasini, 1980)	0	0	0	0	0	0	0	0	1	0	0	0	0	0	3	0	0	0	0	0	0	1	0	0	0	0	3	0	0	0	4	22	16	0	3	11	0	0	3
Cytherella vulgatella (Aiello, Barra, Bonaduce & Russo, 1996)	0	0	0	12	0	2	0	0	0	0	2	2	4	6	0	0	0	3	2	0	1	0	0	0	0	0	0	0	0	0	0	0	0	0	0	0	0	2	0
Cytherella sp. */**	0	0	0	0	0	0	0	0	0	1	0	0	0	0	0	0	0	0	0	0	0	1	0	0	0	0	0	0	0	0	0	0	0	0	0	0	0	0	0
Argilloecia acuminata (G.W. Muller, 1894)	2	1	0	2	0	8	5	0	0	0	0	0	0	4	0	0	0	0	1	0	0	0	2	0	0	0	0	0	0	2	0	0	0	4	0	0	0	0	2
Argilloecia minor (G.W. Muller, 1894)	0	1	0	2	0	0	0	0	2	0	0	0	0	0	0	0	0	0	0	0	0	0	0	0	0	0	0	0	0	0	4	0	0	0	0	0	0	0	0
Argilloecia robusta (Bonaduce, Ciampo & Masoli, 1975) */**	0	0	0	0	0	0	0	0	0	0	0	0	0	0	0	0	0	0	2	0	0	0	0	0	0	0	0	0	0	0	0	0	0	0	0	0	0	0	0
Argilloecia sp. */**	0	0	0	0	0	0	0	0	1	0	0	0	0	0	0	0	0	0	0	2	1	0	0	0	0	0	0	0	0	0	2	16	19	0	0	0	0	2	0
Bairda conformis (Terquem, 1878)	0	0	0	0	0	0	0	0	0	0	2	0	0	0	0	0	0	0	0	0	0	0	0	0	0	0	0	0	0	0	10	0	10	0	0	0	0	0	0
Bairda sp. */**	0	0	0	0	0	0	0	0	0	0	0	0	0	0	0	0	0	0	0	1	1	0	0	0	0	0	0	0	0	0	0	0	0	0	0	1	0	0	0
Bosquetina tarentina (Baird, 1850)	2	2	0	0	5	0	0	6	1	0	16	3	24	9	4	0	1	0	0	0	0	0	0	0	0	0	0	0	2	3	15	0	20	0	1	0	0	0	0
Bosquetina sp. */**	0	0	0	0	1	0	0	0	0	0	0	0	0	0	0	0	0	0	0	0	0	0	0	0	0	0	0	0	0	0	0	0	0	0	0	0	0	0	0
Cytheropteron aduncum (Colalongo & Pasini, 1980) */**	0	0	0	0	0	0	0	0	0	0	0	0	0	1	0	0	0	0	0	0	0	0	0	0	0	0	0	0	0	0	0	0	0	0	0	0	0	0	0
Cytheropteron agile (Colalongo & Pasini, 1980) */**	0	0	0	0	0	0	0	0	0	0	0	0	0	0	0	0	0	2	0	0	0	0	0	0	0	0	0	0	0	0	0	0	0	0	0	0	0	0	0
Cytheropteron alatum (Sars, 1866)	0	0	0	0	0	0	1	0	0	0	0	0	0	0	0	0	0	0	0	0	0	0	0	0	0	0	0	0	0	3	0	0	0	0	0	0	0	0	0
Cytheropteron cf. C. ionicum (Colalongo & Pasini, 1980) */**	0	0	0	0	0	0	0	0	0	0	0	0	0	0	0	0	0	0	0	0	0	0	0	0	0	0	0	0	3	0	0	0	0	0	0	0	0	0	0
Cytheropteron latum (G.W. Muller, 1894)	0	0	0	0	0	0	0	0	0	1	0	1	0	0	0	0	0	0	0	0	0	1	0	0	0	0	0	0	0	0	0	0	0	0	0	0	0	0	0
Cytheropteron monoceros (Bonaduce, Ciampo & Masoli, 1975)	0	0	0	4	2	0	13	4	0	4	7	2	7	17	2	0	0	14	0	1	1	0	2	0	0	0	0	3	11	2	0	6	16	4	1	4	8	3	0
Cytheropteron pseudoalatum (Colalongo & Pasini, 1980) **	0	0	0	0	0	0	1	0	4	0	0	0	0	0	0	0	0	0	0	0	0	0	0	0	0	0	0	0	0	0	0	2	0	1	0	2	0	0	0
Cytheropteron rectum (Colalongo & Pasini, 1980) */**	0	0	0	0	0	0	0	0	0	6	0	0	0	0	0	0	0	0	0	0	0	0	0	0	0	0	0	0	0	0	0	0	0	0	0	0	0	0	0
Cytheropteron ruggierii (Pucci 1955)	6	4	0	2	0	4	4	0	0	0	3	0	0	6	6	4	2	0	13	2	3	1	5	0	0	0	0	0	3	0	0	0	0	1	0	7	8	6	0
Cytheropteron trapezium (Colalongo & Pasini, 1980) */**	0	0	0	0	0	0	0	0	0	0	0	0	0	0	0	0	0	0	0	0	0	0	0	0	0	0	0	0	0	1	0	0	0	0	0	0	0	0	0
Cytheropteron sp. */**	0	0	0	0	0	0	1	0	0	0	1	0	0	0	0	0	0	0	0	0	0	0	0	0	0	0	0	0	1	0	0	0	4	0	0	3	0	1	0
Henryhowella sarsii (G.W. Muller, 1894)	0	0	0	0	2	0	8	0	0	0	23	8	32	2	30	1	1	0	1	1	0	1	0	0	0	0	16	0	0	5	0	19	18	1	3	32	0	0	0
Krithe group (Brady, Crosskey & Robertson, 1874) */**	21	6	1	13	11	2	3	12	5	0	75	43	65	33	17	3	0	42	7	3	2	8	10	0	5	0	12	4	4	11	20	8	33	0	5	22	5	8	11
Parakrithe group (van den Bold, 1958) */**	0	1	0	9	0	0	9	4	1	0	7	0	0	0	0	0	0	0	0	0	0	0	0	0	0	0	0	0	0	0	0	0	0	1	0	0	0	0	0
Paracytheroismediterranea (Bonaduce, Ciampo & Masoli, 1975)	0	0	0	0	0	0	0	1	0	8	0	0	0	0	4	0	0	3	2	0	1	0	0	0	0	0	0	0	0	1	0	0	0	1	3	0	0	0	0
Triebielina raripilia (G.W. Muller, 1894)	0	0	0	0	0	0	0	0	0	0	0	0	0	0	0	0	0	0	1	0	0	1	0	0	0	0	0	0	0	0	0	0	0	0	0	0	0	0	0
Total Abundance	44	100	25	95	42	129	173	94	75	94	153	67	183	135	94	27	4	117	102	113	124	107	85	0	32	9	132	102	145	103	111	104	152	19	33	145	124	136	126
